# Supplementary material for: Variant Allele Characterization in STR Markers Using Next-Generation Sequencing
Source: Genes (Basel). 2026 May 29;17(6):617. doi: 10.3390/genes17060617 (PMC13299351; doi:10.3390/genes17060617)
Supplement: Supplementary file 1 [file genes-17-00617-s001.zip]

Archive with 2 entries (2 files):
- Supplementary Material Tables S1, S2, S3, S4.xlsx
- Supplementary Protocol S1.pdf
