# Supplementary material for: Variant Allele Characterization in STR Markers Using Next-Generation Sequencing
Source: Genes (Basel). 2026 May 29;17(6):617. doi: 10.3390/genes17060617 (PMC13299351; doi:10.3390/genes17060617)
Supplement: Supplementary file 1 [file genes-17-00617-s001.zip › Supplementary Material Tables S1, S2, S3, S4.xlsx]

## Sheet: S1
Supplementary Material Table S1. Amplicon length ranges for Promega Corporation (Madison, WI) PCR amplification kits. Chromosome locations were obtained from the human genome reference assembly, GRCh38.p14. The allele call of the GRCh38 sequence at each locus is indicated in bolded, red font in column B.
Locus	Alleles	Monoplex Chromosome Location	Monoplex Amplicon Size Range (bps)	PowerPlex® Fusion 6C System Amplicon Sizes (bps)	VersaPlex™ 27PY System Amplicon Sizes (bps)	PowerPlex® 21 System Amplicon Sizes (bps)	PowerPlex® 18D System Amplicon Sizes (bps)	PowerPlex® Fusion System Amplicon Sizes (bps)	PowerPlex® ESI 17 Fast System Amplicon Sizes (bps)	PowerPlex® ESX 17 System Amplicon Sizes (bps)	PowerPlex® 16 HS System Amplicon Sizes (bps)
CSF1PO	5,8,9,10,11,12,13,14,15,16	150076264-150076656	357-401	318-362	318-362	318-362	317-361	318-362			318-362
D10S1248	8,9,10,11,12,13,14,15,16,17,18,19	129294078-129294497	400-444	259-303	259-303			259-303	286–330	83–127
D10S1435	5,6,7,8,9,10,11,12,13,14,15,16,17,18,19,20,21,22,23,24	2200855-2201249	371-447
D12S391	14,15,16,17,18,18.3,19,19.3,20,21,22,23,24,25,26,27	12296781-12297220	420-472	133-185	133-185	133-185		133-185	291-343	133-185
D13S317	5,6,7,8,9,10,11,12,13,14,15,16,17	82147703-82148152	426-474	308-358	308-358	302-350	168–216	302-350			168–216
D15S659	7,8,9,10,11,12,13,14,15,16,17,18,19,20,21,22,23,24,25	46081813-46082180	330-412
D16S539	4,5,8,9,10,11,12,13,14,15,16	86352385-86352844	432-480	84-132	84-132	84–132	260-308	84–132	84–132	273-321	260-308
D18S51	7,8,9,10,10.2,11,12,13,13.2,14,15,16,17,18,19,20,21,22,23,24,25,26,27,28,29,30,31,32,33,34,35,36,37,38,39,40	63281589-63281913	281-413	134-266	134-266	134-266	271-419	134-266	134–266	286-418	290–366
D19S253	5.2,6,6.2,7,8,8.2,9,9.2,10,10.2,11,11.1,11.2,12,12.1,12.2,13,13.1,13.2,14,14.1,14.2,14.3,15,15.2,16,16.1,16.2,17,17.2,18,18.1,18.2,19,19.2	15617339-15617636	272-328
D19S433	5.2,6,7,8,9,10,11,12,12.2,13,13.2,14,14.2,15,15.2,16,16.2,17,17.2,18.2,19.2,20	29926130-29926388	223-283	193-251	193-251	193-251	163-221	193-251	163-221	193-251
D1S1656	9,10,11,12,13,14,14.3,15,15.3,16,16.3,17,17.3,18.3,19.3,20.3,21	230769393-230769782	358-406	161-209	161-209	161-209		161-209	226-274	137–185
D21S11	12,13,14,15,16,17,18,19,20,21,22,23,24,24.2,25,25.2,26,27,28,28.2,29,29.2,30,30.2,31,31.2,32,32.2,33,33.2,34,34.2,35,35.2,36,37,38,39,40,41,41.2	19181838-19182262	357-475	155-269	155-269	155-269	155-269	155-269	155-269	155-269	155-269
D22S1045	7,8,9,10,11,12,13,14,15,16,17,18,19,20	37140027-37140508	455-491	431-470	431-470			431-470	306-345	79–118
D2S1338	10,11,12,13,14,15,16,17,18,19,20,21,22,23,24,25,26,27,28			224-296	224-296	224-296	223-295	224-296	223–295	197–269
D2S441	8,9,10,11,11.3,12,13,14,15,16,17	68011763-68012213	454-486	216-252	216-252			216-252	347–383	88-124
D3S1358	8,9,10,11,12,13,14,15,16,17,18,19,20	45540633-45540917	253-301	99-147	99-147	99-147	99-147	99-147	99-147	99-147	99–147
D3S3045	8,9,10,11,12,13,14,15,16,17,18
D5S818	6,7,8,9,10,11,12,13,14,15,16,17,18	123775457-123775859	383-431	321-369	321-369	321–369	118-166	321-369			115–163
D6S1043	7,8,9,10,11,12,13,14,15,16,17,18,19,20,21,22,23,24,25,26	112557893-112558277	360-436		276-356	215-293
D6S477	9.2,10,10.2,11,11.2,12,12.2,13,13.2,14,14.2,15,15.2,16,16.2,17,17.2,18,19,20,21,22	6140203-6140661	425-475
D7S820	5,6,7,8,9,10,11,12,13,14,15,16	84160139-84160610	440-484	269-313	269-313	269-313	214–254	269-313			214–254
D8S1132	12,13,13.1,14,14.1,15,16,17,18,19,20,21,22,23,24,25,26,27	106316404-106316800	365-425
D8S1179	5,6,7,8,9,10,11,12,13,14,15,16,17,18,19,20	124894721-124895124	372-432	68-128	68-128	68-128	195-254	68-128	68-128	195-254	195-254
FGA	12.2,13,14,15,16,17,18,19,20,21,22,23,24,25,26,26.2,27,28,29,30,30.2,31.2,32.2,33.2,42.2,43.2,44.2,45.2,46.2,47.2,48.2,50.2,51.2	154587586-154587959	336-492	137-293	137-293	259-415	308-464	259-415	137-293	259-415	308-464
Penta D	1.1,2.2,3.2,5,6,7,8,9,10,11,12,13,14,15,16,17,18	43636132-43636563	373-457	371-455	371-455	371-455	371-455	371-455			371-455
Penta E 3'	5,6,7,8,9,10,11,12,13,14,15,16,17,18,19,20,21,22,23,24,25,26	96830744-96831068	325-430	371-476	371-476	371-476	371-476	371-476			379–474
Penta E 5'	5,6,7,8,9,10,11,12,13,14,15,16,17,18,19,20,21,22,23,24,25,26	96830927-96831294	368-473	371-476	371-476	371-476	371-476	371-476			379–474
SE33	3,4.2,6.3,8,9,10,11,12,13,14,15,16,17,18,19,20,20.2,21,21.2,22,22.2,23.2,24.2,25.2,26.2,27.2,28.2,29.2,30.2,31.2,32.2,33.2,34.2,35,36,37,39,39.2,42	88277025-88277431	317-463	264-420					303-459	262-460
TH01	3,4,5,6,7,8,9,9.3,10,11,13.3,14	2170950-2171284	319-363	72-116	72-116	72-116	152–196	72-116	72-116	152–196	152–196
TPOX	4,5,6,7,8,9,10,11,12,13,14,15,16	1489410-1489873	448-496	393-441	393-441	393-441	257-305	393-441			254-302
vWA	10,11,12,13,14,15,16,17,18,19,20,21,22,23,24,25	5983954-5984159	178-238	127-187	127-187	127-187	127-187	127-187	124-184	124-184	124-184

## Sheet: S2
Supplementary Material Table S2. Amplicon length ranges for Thermo Fisher Scientific (Waltham, MA), PCR amplification kits. Chromosome locations were obtained from the human genome reference assembly, GRCh38.p14. The allele call of the GRCh38 sequence at each locus is indicated in bolded, red font in column B.
Locus	Alleles	Monoplex Chromosome Location	Monoplex Amplicon Size Range (bp)	GlobalFiler™ PCR Amplification Kit Amplicon Sizes (bps)	GlobalFiler™ Express PCR Amplification Kit Amplicon Sizes (bps)	Verifiler™ Plus PCR Amplification Kit Amplicon Sizes (bps)	Verifiler™ Express PCR Amplification Kit Amplicon Sizes (bps)	AmpFLSTR™ Identifiler™ Plus PCR Amplification Kit Amplicon Sizes (bps)	AmpFLSTR™ Identifiler™ PCR Amplification Kit Amplicon Sizes (bps)	AmpFLSTR™ Identifiler™ Direct PCR Amplification Kit Amplicon Sizes (bps)	AmpFLSTR™ NGM Detect™ PCR Amplification Kit Amplicon Sizes (bps)	AmpFLSTR™ NGM PCR Amplification Kit Amplicon Sizes (bps)	AmpFLSTR™ NGM SElect™ PCR Amplification Kit Amplicon Sizes (bps)	AmpFLSTR™ NGM SElect™ Express PCR Amplification Kit Amplicon Sizes (bps)	AmpFLSTR™ MiniFiler™ PCR Amplification Kit Amplicon Sizes (bps)	AmpFLSTR™ Profiler Plus PCR Amplification Kit Amplicon Sizes (bps)
CSF1PO	5,8,9,10,11,12,13,14,15,16	150076264-150076656	357-401	279-323	279-323	278-323	277-325	302-347	302-347	302-347					86-131
D10S1248	8,9,10,11,12,13,14,15,16,17,18,19	129294078-129294497	400-444	82-130	82-130	368-417	80-132				296-355	73-121	73-121	73-121
D12S391	14,15,16,17,18,19,19.3,20,21,22,23,24,25,26,27	12296781-12297220	420-472	212-269	212-269	214-272	211-271				273-342	229-281	229-281	229-281
D13S317	5,6,7,8,9,10,11,12,13,14,15,16,17	82147703-82148152	426-474	198-247	198-247	201-250	197-249	213-250	213-250	213-250					99-103	202-238
D16S539	4,5,8,9,10,11,12,13,14,15,16	86352385-86352844	432-480	223-272	223-272	223-272	221-274	257-302	257-302	257-302	65-119	228-273	228-273	228-273	75-115
D18S51	7,8,9,10,10.2,11,12,13,13.2,14,15,16,17,18,19,20,21,22,23,24,25,26,27,28,29,30,31,32,33,34,35,36,37,38,39,40	63281589-63281913	281-413	257-346	257-346	257-347	255-348	265-345	265-345	265-345	121-215	263-343	263-343	263-343	124-205	265-345
D19S433	5.2,6,7,8,9,10,11,12,12.2,13,13.2,14,14.2,15,15.2,16,16.2,17,17.2,18.2,19.2,20	29926130-29926388	223-283	116-173	116-173	137-200	115-174	106-144	106-144	106-144	166-235	127-166	127-166	127-166
D1S1656	9,10,11,12,13,14,14.3,15,15.3,16,16.3,17,17.3,18.3,19.3,20.3,21	230769393-230769782	358-406	156-208	156-208	142-195	154-210				262-323	175-222	175-222	175-222
D21S11	12,13,14,15,16,17,18,19,20,21,22,23,24,24.2,25,25.2,26,27,28,28.2,29,29.2,30,30.2,31,31.2,32,32.2,33,33.2,34,34.2,35,35.2,36,37,38,39,40,41,41.2	19181838-19182262	357-475	181-244	181-244	181-244	179-247	185-247	185-247	185-247	191-260	183-245	183-245	183-245	184-247	185-247
D22S1045	7,8,9,10,11,12,13,14,15,16,17,18,19,20	37140027-37140508	455-491	85-125	85-125	85-125	83-127				239-291	80-113	80-113	80-113
D2S1338	10,11,12,13,14,15,16,17,18,19,20,21,22,23,24,25,26,27,28			277-354	277-354	277-354	275-356	305-366	305-366	305-366	80-170	285-346	285-346	285-346	115-176
D2S441	8,9,10,11,11.3,12,13,14,15,16,17	68011763-68012213	454-486	76-114	76-114	83-121	75-114				328-380	80-112	80-112	80-112
D3S1358	8,9,10,11,12,13,14,15,16,17,18,19,20	45540633-45540917	253-301	92-145	92-145	85-139	90-147	110-146	110-146	110-146	105-162	131-167	131-167	131-167		110-146
D5S818	6,7,8,9,10,11,12,13,14,15,16,17,18	123775457-123775859	383-431	135-184	135-184	366-419	133-190	131-175	131-175	131-175						131-175
D6S1043	7,8,9,10,11,12,13,14,15,16,17,18,19,20,21,22,23,24,25,26	112557893-112558277	360-436			331-412	305-384
D7S820	5,6,7,8,9,10,11,12,13,14,15,16	84160139-84160610	440-484	258-303	258-303	256-301	256-305	254-298	254-298	254-298					145-190	254-298
D8S1179	5,6,7,8,9,10,11,12,13,14,15,16,17,18,19,20	124894721-124895124	372-432	110-175	110-175	114-176	108-177	124-176	124-176	124-176	85-160	121-173	121-173	121-173		124-176
FGA	12.2,13,14,15,16,17,18,19,20,21,22,23,24,25,26,26.2,27,28,29,30,30.2,31.2,32.2,33.2,42.2,43.2,44.2,45.2,46.2,47.2,48.2,50.2,51.2	154587586-154587959	336-492	221-379	221-379	205-364	220-380	211-353	211-353	211-353	163-330	226-368	226-368	226-368	146-289	215-271
Penta D	1.1,2.2,3.2,5,6,7,8,9,10,11,12,13,14,15,16,17,18	43636132-43636563	373-457			78-161	370-457
Penta E 3'	5,6,7,8,9,10,11,12,13,14,15,16,17,18,19,20,21,22,23,24,25,26	96830744-96831068	325-430			306-423	349-468
Penta E 5'	5,6,7,8,9,10,11,12,13,14,15,16,17,18,19,20,21,22,23,24,25,26	96830927-96831294	368-473			306-423	349-468
SE33	3,4.2,6.3,8,9,10,11,12,13,14,15,16,17,18,19,20,20.2,21,21.2,22,22.2,23.2,24.2,25.2,26.2,27.2,28.2,29.2,30.2,31.2,32.2,33.2,34.2,35,36,37,39,39.2,42	88277025-88277431	317-463	307-442	307-442						180-351		300-435	300-435
TH01	3,4,5,6,7,8,9,9.3,10,11,13.3,14	2170950-2171284	319-363	175-219	175-219	166-210	174-220	161-204	161-204	161-204	218-268	177-220	177-220	177-220
TPOX	4,5,6,7,8,9,10,11,12,13,14,15,16	1489410-1489873	448-496	334-383	334-383	361-410	332-385	220-257	220-257	220-257
vWA	10,11,12,13,14,15,16,17,18,19,20,21,22,23,24,25	5983954-5984159	178-238	153-213	153-213	147-208	151-215	153-213	153-213	153-213	119-186	150-210	150-210	150-210		153-201

## Sheet: S3
Supplementary Material Table S3. Amplicon length ranges for QIAGEN (Germantown, MD) PCR amplification kits. Chromosome locations were obtained from the human genome reference assembly, GRCh38.p14. The allele call of the GRCh38 sequence at each locus is indicated in bolded, red font in column B.
Locus	Alleles	Monoplex Chromosome Location	Monoplex Amplicon Size Range (bp)	Investigator® 24plex QS Kit Amplicon Sizes (bps)	Investigator® 26plex QS Kit Amplicon Sizes (bps)	Investigator® HDplex Kit Amplicon Sizes (bps)	Investigator® IDplex Plus Kit Amplicon Sizes (bps)	Investigator ESSplex® SE Plus Kit Amplicon Sizes (bps)	Investigator® ESSplex SE QS Kit Amplicon Sizes (bps)
CSF1PO	5,8,9,10,11,12,13,14,15,16	150076264-150076656	357-401	151-216	151-216		148-204
D10S1248	8,9,10,11,12,13,14,15,16,17,18,19	129294078-129294497	400-444	83-143	83-143			79-139	83-142
D10S2325	6,7,8,9,10,11,12,13,14,15,16,17,18,19	2200855-2201249	273-338			111-186
D12S391	14,15,16,17,18,19,19.3,20,21,22,23,24,25,26,27	12296781-12297220	420-472	203-265	203-265	209-269		194-262	199-261
D13S317	5,6,7,8,9,10,11,12,13,14,15,16,17	82147703-82148152	426-474	219-277	219-277		216-272
D16S539	4,5,8,9,10,11,12,13,14,15,16	86352385-86352844	432-480	81-151	81-151		79-147	79-146	80-146
D18S51	7,8,9,10,10.2,11,12,13,13.2,14,15,16,17,18,19,20,21,22,23,24,25,26,27,28,29,30,31,32,33,34,35,36,37,38,39,40	63281589-63281913	281-413	134-285	135-235	226-335	123-274	136-285	134-284
D19S433	5.2,6,7,8,9,10,11,12,12.2,13,13.2,14,14.2,15,15.2,16,16.2,17,17.2,18.2,19.2,20	29926130-29926388	223-283	213-279	213-279		204-270	205-263	213-274
D1S1656	9,10,11,12,13,14,14.3,15,15.3,16,16.3,17,17.3,18.3,19.3,20.3,21	230769393-230769782	358-406	155-201	155-201			147-203	150-205
D21S11	12,13,14,15,16,17,18,19,20,21,22,23,24,24.2,25,25.2,26,27,28,28.2,29,29.2,30,30.2,31,31.2,32,32.2,33,33.2,34,34.2,35,35.2,36,37,38,39,40,41,41.2	19181838-19182262	357-475	306-424	371-440		310-422	310-422	310-424
D21S2055	16.1,17.1,18.1,19.1,20.1,21.1,22.1,23,24,25,26,27,28,29,30,31,32,33,34,35,36,37,39	39819456-39819901	399-490			342-441
D22S1045	7,8,9,10,11,12,13,14,15,16,17,18,19,20	37140027-37140508	455-491	144-191	144-191			140-187	145-189
D2S1338	10,11,12,13,14,15,16,17,18,19,20,21,22,23,24,25,26,27,28			360-450	360-450		348-436	356-436	361-439
D2S1360	19,20,21,22,23,24,25,26,27,28,29,30,31,32	17310644-17311052	401-453			280-340
D2S441	8,9,10,11,11.3,12,13,14,15,16,17	68011763-68012213	454-486	79-133	79-133			79-131	79-133
D3S1358	8,9,10,11,12,13,14,15,16,17,18,19,20	45540633-45540917	253-301	138-220	138-196		139-219	139-219	138-220
D3S1744	13,14,15,16,17,18,19,20,21	147374615-147375013	379-411			165-206
D4S2366	9,10,11,11.2,12,13,14,15	6483059-6483538	460-484			421-453
D5S2500	9,10,11,12,13,14,15,16,17,18					182-224
D5S818	6,7,8,9,10,11,12,13,14,15,16,17,18	123775457-123775859	383-431	287-343	287-343		286-342
D6S1043	7,8,9,10,11,12,13,14,15,16,17,18,19,20,21,22,23,24,25,26	112557893-112558277	360-436		283-370
D6S474	13,14,15,16,17,18,19	91740032-91740411	369-393			341-381
D7S1517	16,17,18,19,20,21,22,23,24,25,26,27,28	123857528-123857823	272-320			100-165
D7S820	5,6,7,8,9,10,11,12,13,14,15,16	84160139-84160610	440-484	345-397	345-397		147-199
D8S1132	12,13,13.1,14,14.1,15,16,17,18,19,20,21,22,23,24,25,26,27	106316404-106316800	365-425			107-175
D8S1179	5,6,7,8,9,10,11,12,13,14,15,16,17,18,19,20	124894721-124895124	372-432	281-351	281-351		276-346	276-346	279-351
FGA	12.2,13,14,15,16,17,18,19,20,21,22,23,24,25,26,26.2,27,28,29,30,30.2,31.2,32.2,33.2,42.2,43.2,44.2,45.2,46.2,47.2,48.2,50.2,51.2	154587586-154587959	336-492	287-446	296-460		282-446	286-446	285-445
Penta D	1.1,2.2,3.2,5,6,7,8,9,10,11,12,13,14,15,16,17,18	43636132-43636563	373-457		197-280
Penta E 3'	5,6,7,8,9,10,11,12,13,14,15,16,17,18,19,20,21,22,23,24,25,26	96830744-96831068	325-430		197-281
Penta E 5'	5,6,7,8,9,10,11,12,13,14,15,16,17,18,19,20,21,22,23,24,25,26	96830927-96831294	368-473		197-282
SE33	3,4.2,6.3,8,9,10,11,12,13,14,15,16,17,18,19,20,20.2,21,21.2,22,22.2,23.2,24.2,25.2,26.2,27.2,28.2,29.2,30.2,31.2,32.2,33.2,34.2,35,36,37,39,39.2,42	88277025-88277431	317-463	272-434		191-383		269-458	275-436
TH01	3,4,5,6,7,8,9,9.3,10,11,13.3,14	2170950-2171284	319-363	85-136	85-136		86-136	86-136	85-136
TPOX	4,5,6,7,8,9,10,11,12,13,14,15,16	1489410-1489873	448-496	76-127	76-127		74-130
vWA	10,11,12,13,14,15,16,17,18,19,20,21,22,23,24,25	5983954-5984159	178-238	234-304	237-295		234-306	234-306	234-308

## Sheet: S4
Supplementary Material Table S4. Forward and reverse primer sequences and locations of thirty-five forensically relevant STR markers for variant allele characterization with NGS. Chromosome locations were obtained from the human genome reference assembly, GRCh38.p14. The grayed-out rows denote the loci that require primer redesign.
Locus	Chr.	Forward Primer Location	Forward Primer	Reverse Primer Location	Reverse Primer	Amplicon Size Range (bps)	Sequence Coordinates	Sequence
CSF1PO	5	150076264-150076283	ATCTCCTGGTGCACACTTGG	150076638-150076656	GCAGAGGAGGTGGCAGAAG	357-401	150076264-150076656	ATCTCCTGGTGCACACTTGGACAGCATTTCCTGTGTCAGACCCTGTTCTAAGTACTTCCTATCTATCTATCTATCTATCTATCTATCTATCTATCTATCTATCTATCTATCTAATCTATCTATCTTCTATCTATGAAGGCAGTTACTGTTAATATCTTCATTTTACAGGTAGGAAAACTGAGACACAGGGTGGTTAGCAACCTGCTAGTCCTTGGCAGACTCAGGTTGGAACACTGCCCTGGAGTGTGTGCTCCTGACCACCACGAAGTGCCTCCTCTGTACAATCTGACCCCATCACTCTCCTCTTTACAATGACCTCCCAATAGGTTAAGATGCAGTTATTCTTTCTCACTTTAAGACACCTTTACCTCCGGCTTCTGCCACCTCCTCTGC
D10S1248	10	129294078-129294102	GTACTTAACTCACTGCCTTGAACAT	129294474-129294497	ATTTCCAGTCCAACTAGATCCTGT	400-444	129294078-129294497	GTACTTAACTCACTGCCTTGAACATAATTATTGCTTTAAAGGTAGCTAGGATTCTTAATAGCTATTATTA CCAAAGCATGAACAATCAGTAAAAAGCAAACCTGAGCATTAGCCCCAGGACCAATCTGGTCACAAACATA TTAATGAATTGAACAAATGAGTGAGTGGAAGGAAGGAAGGAAGGAAGGAAGGAAGGAAGGAAGGAAGGAA GGAAGGAAATGAAGACAATACAACCAGAGTTGTTCCTTTAATAACAAGACAAGGGAAAAAGAGAACTGTC AGAATAAGTGTTAATTATAATATCCAGGGGTGGGATACAGAGGTTTTAGCATCTGCTCTTTGCCAAGCAC TGCACTTATTCCTGAGGAATACCTGAGGGAAAAAGTATGGTTTC…
D10S1435	10	2200855-2200878	CCACTCATGCAACAAAATAGGTGA	2201231-2201249	ACCACTGCACTCCACCTTG	371-447	2200855-2201249	CCACTCATGCAACAAAATAGGTGATTCTCACAAAAATAAAGAACACCTAGAATTCTGCCTTTATAAAAGA AAAATAAATAGAAAAAAATGAAACTCCAGTGTTGAGGAACAAATGTGAGAGTGTAATATTACAAGGAAAA GTAAGTCAGTAATTTTCATAAGTCAGGAGAGAAGAGATGGGGAGTGAGCCCTCGAAGAGGTTCTAGAGTG GAGTGCTAGCACGTTGGGTTTCCTGACTTGTGTGGTGCTGTGTTTGTTATAATGCATTGAGTTTTATTCT GTTTATCTATCTATCTATCTATCTATCTATCTATCTATCTATCTATCTGGCTATCTGTCTATCTCTTTAT TTTTGAGACAGGGTCTGGCTATGACCCAAGGTGGAGTGCAGTGGT
D10S2325	10	12750897-12750916	AAAAGCTAGCTGGGCATGGT	12751195-12751214	GTCTGGCTGGGTATGGTGAC	273-338	12750897-12751214	AAAAGCTAGCTGGGCATGGTGTCACACGCCTGTAATTCCAGCTACTCTGGATGCTGAGGCTGGAGAATTG CCGGAGCCCAGGAAGTGGAGGTTGCAGTGAGCTGAGAGATCACGCCACTGCATTCCAGCCTGGGTGACGG AGCCCGTCTCCCCCAATAAGATAAGATAAGATAAGATAAGATAAGATAAGATAAGATAAGATAAGATAAG ATAAGATAAGATAAGATAAGAAGGCTTCAGAAGGCTTCTTTCGTGAGCTTCATGCTGCATGCTTTGAGAA TTTACATGGCTGCTTAAGGTCACCATACCCAGCCAGAC
D12S391	12	12296781-12296800	GGAGGTGGAAGTTGCAGTGA	12297199-12297220	TGGCTTTTAGACCTGGACTGAG	420-472	12296781-12297220	GGAGGTGGAAGTTGCAGTGAGCTGAGATTGCACCACTGCACTCCAGTGTGGGCAACAGAGCGAGACTCTG TCTCAGAAAAAAAAAAGAATACATGAAATCAGAGAAACTCAAATTGTGATAGTAGTTTCTTCTGGTGAAG GAAGAAAAGAGAATGATATCAGGGAAGATGAAAAAAGAGACTGTATTAGTAAGGCTTCTCCAGAGAGAAA GAATCAACAGGATCAATGGATGCATAGGTAGATAGATAGATAGATAGATAGATAGATAGATAGATAGATA GATAGACAGACAGACAGACAGACAGACAGACAGATGAGAGGGGATTTATTAGAGGAATTAGCTCAAGTGA TATGGAGGCTGAAAAATCTCATGACAGTCCATCTGCAAGCTGGA…
D13S317	13	82147703-82147722	AACTCCAAGCTCACAGTGCC	82148130-82148152	TGTTGGTCAAATCTCCTCCTTCA	426-474	82147703-82148152	AACTCCAAGCTCACAGTGCCTAAGACCAGTACCAGGCTGACTCATTGGAAAGCTGCCATAGTAAGACTCT TCTGTTCACTGCATTATTTATTGATGTATTGCAAGCACTTAGTTACATTTCTAGCATATAACACATGATC AATAAATATTTTGACATGAACAAATGGTAATTCTGCCTACAGCCAATGTGAATATTGGGATGGGTTGCTG GACATGGTATCACAGAAGTCTGGGATGTGGAGGAGAGTTCATTTCTTTAGTGGGCATCCGTGACTCTCTG GACTCTGACCCATCTAACGCCTATCTGTATTTACAAATACATTATCTATCTATCTATCTATCTATCTATC TATCTATCTATCTATCAATCAATCATCTATCTATCTTTCTGTCT…
D15S659	15	46081813-46081837	TTGGCAAGAATAGATACAGGAATGC	46082161-46082180	AAAGGTGGGAGAGACAGACG	330-412	46081813-46082180	TTGGCAAGAATAGATACAGGAATGCTCTCTTCTTATAAAAATGCTGAATAAATAAAACGTCTTCCCAACA TAACATATTGCTTAAACTAAGTTCTCTGTATCTATCTATCTATCTATCTATCTATCTATCTATCTATCTA TCTATCTATCTATCATACCTATCTGTCATGTGTCTATCCACACATAAAATACTCAAAGTTTCTAAAGGAA TCTCAAAAGGAATAATGTTAAATATTCTCCACTAACCATTACTGCCTTCAGGGTAATGATTATGAGTCAT TAGCAAGCATGTAATATCTTCTTGTTTAAGCCTCTCCCTTCATACCCATTACTTTCCACCTAGGTATCCG TCTGTCTCTCCCACCTTT
D16S539	16	86352385-86352404	GCCCTCATCAGTGGACACAA	86352823-86352844	AACAGCCTACAGAGTGATTCCA	432-480	86352385-86352844	GCCCTCATCAGTGGACACAAAAAGCCCCAGGGGTTAAGTGGCCATGGCTGCCCTCATGGCTGCACCGGGA GGATGACTGTGTTCCCACTCTCAGTCCTGCCGAGGTGCCTGACAGCCCTGCACCCAGGAGCTGGGGGGTC TAAGAGCTTGTAAAAAGTGTACAAGTGCCAGATGCTCGTTGTGCACAAATCTAAATGCAGAAAAGCACTG AAAGAAGAATCCAGAAAACCACAGTTCCCATTTTTATATGGGAGCAAACAAAGGCAGATCCCAAGCTCTT CCTCTTCCCTAGATCAATACAGACAGACAGACAGGTGGATAGATAGATAGATAGATAGATAGATAGATAG ATAGATAGATATCATTGAAAGACAAAACAGAGATGGATGATAGA…
D18S51	18	63281589-63281608	CCCAGAAGGTTAAGGCTGCA	63281894-63281913	ACCCGACTACCAGCAACAAC	281-413	63281589-63281913	CCCAGAAGGTTAAGGCTGCAGTGAGCCATGTTCATGCCACTGCACTTCACTCTGAGTGACAAATTGAGAC CTTGTCTCAGAAAGAAAGAAAGAAAGAAAGAAAGAAAGAAAGAAAGAAAGAAAGAAAGAAAGAAAGAAAG AAAGAAAGAAAAAGAGAGAGGAAAGAAAGAGAAAAAGAAAAGAAATAGTAGCAACTGTTATTGTAAGACA TCTCCACACACCAGAGAAGTTAATTTTAATTTTAACATGTTAAGAACAGAGAGAAGCCAACATGTCCACC TTAGGCTGACGGTTTGTTTATTTGTGTTGTTGCTGGTAGTCGGGT
D19S253	19	15617339-15617358	CCCCTATGTGCGCAGAATCT	15617616-15617636	AGTGGGACTTTTCAGCTTCCA	272-328	15617339-15617636	CCCCTATGTGCGCAGAATCTGGACATGCTGTTCATTGCAGAGGCTGTGCCACCTCTAAAGCCTGCAGTGG GACCTGCTGTGGCTCCTCCTGGGAAATGTATTTATTTCTCCAGAGTAATAGAATTAATAGGATATCAATA TCTACATCTATCTATCTATCTATCTATCTATCTATCTATCTATCTATCTATCTATCAGTCCGTCTGTCTG TCTATGATCTATCTAATCTATGGAGAGACAGAAGAGGGCATTTATTATAGGAATTGACTCATGTTTATGG AAGCTGAAAAGTCCCACT
D19S433	19	29926130-29926149	AAGATCACTTGAGCCCAGGA	29926369-29926388	AGGAACAGGTGGTGTTGGTT	223-283	29926130-29926388	AGGAACAGGTGGTGTTGGTTACATGAATAAGTTCTTTAGCAGTGATTTCTGATATTTTGGTGCACCCATT ACCCGAATAAAAATCTTCTCTCTTTCTTCCTCTCTCCTTCCTTCCTTCCTTCCTTCCTTCCTTCCTTCCT TCCTTCCTTCCTTCCTACCTTCTTTCCTTCAACAGAATCTTATTCTGTTGCCCAGGCTGGAGTGCAGTGG TACAATTATAGCTTTTTGCAGCCTCAACCTCCTGGGCTCAAGTGATCTT
D1S1656	1	230769393-230769412	AGAGGCAGGCTGGAATTCAA	230769763-230769782	GGAGGAGGAGTTGGTCTTGC	358-406	230769393-230769782	AGAGGCAGGCTGGAATTCAAAACGGCAAGCCAGGAAAGAGAGAAACCATGTGATTCCACCGCAGCACAAA ACTCGTTTAGCAGCTGTAAGCGCCTGGTCTTTGTTTATTTTTAATTTCCTTTCTTTCCCAATTCTCCTTC AGTCCTGTGTTAGTCAGGATTCTTCAGAGAAATAGAATCACTAGGGAACCAAATATATATACATACAATT AAACACACACACACCTATCTATCTATCTATCTATCTATCTATCTATCTATCTATCTATCTATCTATCTAT CTATCTATCTACATCACACAGTTGACCCTTGAGCAACACAGGCTTGAACTTATATGGGGATTTTCTTCCA TCTCTACCACCCCTGAGACAGCAAGACCAACTCCTCCTCC
D21S11	21	19181838-19181858	TCCGTTGTTCTAAGGGCTTCA	19182239-19182262	GCCATAAACACTGAGAAGGGAGAA	357-475	19181838-19182262	TCCGTTGTTCTAAGGGCTTCAGACTTGGACAGCCACACTGCCAGCTTCCCTGATTCTTCAGCTTGTAGAT GGTCTGTTATGGGACTTTTCTCAGTCTCCATAAATATGTGAGTCAATTCCCCAAGTGAATTGCCTTCTAT CTATCTATCTATCTGTCTGTCTGTCTGTCTGTCTGTCTATCTATCTATATCTATCTATCTATCATCTATC TATCCATATCTATCTATCTATCTATCTATCTATCTATCTATCTATCTATCTATCGTCTATCTATCCAGTC TATCTACCTCCTATTAGTCTGTCTCTGGAGAACATTGACTAATACAACATCTTTAATATATCACAGTTTA ATTTCAAGTTATATCATACCACTTCATACATTATATAAAACCTT…
D21S2055	21	39819456-39819480	GCCATTACCATATGAGTTAGTCTGG	39819879-39819901	TCCTTCCCTTGAACTTGAACTCA	399-490	39819456-39819901	GCCATTACCATATGAGTTAGTCTGGGTTCTCCAGAGAAACAGAACCAATAGGCTATCTATCTAACTATCT ATCTATCTATCTATCTATCTATCTATCTATCTATCTATCTATCTACTATCTCTATATTATCTATCTATCT ATTATCTATCTATCTATCTATCTATCTATCTATCTATCTATCTATCTATCTATCATCTATCTATATCTTC TACCAAGTGATTTACTGTAATAAATTAGCTCATGCTATTATGGAGGATGAGTTCAAGATTTGTGGTCAGC AAGTTGCAGACTCAGGAGAGTAAATGGTATAGTTCCTGCTGCCCATCTTGGAAGGCCTGGGAACCAGGAG AGCCAATAGTGTAAGTTCCAGGCAAAGTCCAAGGGCATGACAAC…
D22S1045	22	37140027-37140044	CTGCCAACCCTACAGCCC	37140489-37140508	TCCCTAAGGCTCTCTGTGCT	455-491	37140027-37140508	CTGCCAACCCTACAGCCCGGCAGCCCTGCGGGAGGAAGCTCTAGTGCAGGCCTCTTAGGATCTGGGGTCC AGGATGCTGATTTCAGGGCCGGGACCTTGGGCACCGTCCCTCTGGTCTGCATAAGACCCACTATGGGCAA ACCTTAAACCTGATCGTTGGAATTCCCCAAACTGGCCAGTTCCTCTCCACCCTATAGACCCTGTCCTAGC CTTCTTATAGCTGCTATGGGGGCTAGATTTTCCCCGATGATAGTAGTCTCATTATTATTATTATTATTAT TATTATTATTATTATTATTATTACTATTATTGTTATAAAAATATTGCCAATCATACATTCGCGTGATCAC TCACACTGTGCCGGGCACTCTTGAGAGCACTTTACATATATTGT…
D2S1338	2
D2S1360	2	17310644-17310665	TGCATTAAAACATTCGAAACCA	17311033-17311052	CACATGAGCCATTCTGCCTA	401-453	17310644-17311052	TGCATTAAAACATTCGAAACCAACTCATTTTTCTAAATGGCATATACAAAACAGAAACAGAACTAATAAGAAAGAGATAGATAGATAGATAGATAGACAGACAGACAGACAGACAGACAGACAGACAGACAGATAGATAGATAGATAGATAGATAGATAATTATAGGAATTGGCTCACAAGGTTATAGAGACTGAGAAGTCCCACAATCTGCTGTTTGCAAGCTGGAGAACCAGGAAAACCACTAGTATAATTCAGTCCTAGTCCAAAGGCCTGACAGTCCTTGAACAAAGACCCCATCAATCAACAAACCTATTCCACCCAACGCCTTTATAAATGACATGAATGAAAATAGAAGACATTTTTACCATATTTTCCAATGACACAATATTAGGCAGAAT…
D2S441	2	68011763-68011782	TAAGACCCACGGCCAGAAAG	68012213-68012232	GTCTCCCTATGTTGCCCAGG	454-486	68011763-68012213	TAAGACCCACGGCCAGAAAGTTGGGTAAAGACTAGAGTCCTGCCTTGGGGCAGGTGAAAGGAGTGCAAGAGAAGGTAAGAGAGATTCTGTTCCTGAGCCCTAATGCACCCAACATTCTAACAAAAGGCTGTAACAAGGGCTACAGGAATCATGAGCCAGGAACTGTGGCTCATCTATGAAAACTTCTATCTATCTATCTATCTATCTATCTATCTATCTATCTATCTATCTATATCATAACACCACAGCCACTTAGCTCCAATTTAAAAGATTAATCATAAACATTTGGGAAGGAGAGTGAAGATTTTTGTGATGTTAAATAAGAATGATTATACTAAAAACCAAAATAATATGTTATTTATGGCTGGGTGTGGTGGCTTAAGCCTGTAATCCCAGAAC…
D3S1358	3	45540633-45540652	TTCACTTGCCCACTTCTGCC	45540899-45540917	GGTACTTGGGAGGCTGAGG	253-301	45540633-45540917	TTCACTTGCCCACTTCTGCCCAGGGATCTATTTTTCTGTGGTGTGTATTCCCTGTGCCTTTGGGGGCATCTCTTATACTCATGAAATCAACAGAGGCTTGCATGTATCTATCTGTCTATCTATCTATCTATCTATCTATCTATCTATCTATCTATCTATCTATCTATCTATGAGACAGGGTCTTGCTCTGTCACCCAGATTGGACTGCAGTGGGGGAATCATAGCTCACTACAGCCTCAAACTCCTGGGCTCAAGCAGTCCTCCTGCCTCAGCCTCCCAA GTACC
D3S1744	3	147374615-147374634	TCTCCTCTTGCCTTCCATGC	147374993-147375013	TGCCAGACATCTTGCTTTCCT	379-411	147374615-147375013	TCTCCTCTTGCCTTCCATGCAGAGAATGCCTCTCCCCTATGCTCAATGCCAGGCTGGCAGAAGAGGATGTAGTGCACCAGAATAAAGGTATGCAGCTGAGCCACTGCCTCTAAAATTGTCTGGCCCCATCTCTCTCTATAGATAGATGATAGATAGATAGATAGATAGATAGATAGATAGATAGATAGATAGATAGATAGATATAGATAGATAGACAGGTAGATAGATAAATATATAGATAGATACAAAGACACACACTTCCTTCCGCTTAAAGATAAGTGAGGACTGGAAGTGGTCTGCTCCTTCCAGCACCCCTTTCCCAATTTCACCAATGCTACAATATCCCAAATGCTACAAAACTCCTCATGGTTGAGGCTTAGGAAAGCAAGATGTCTGGCA
D3S3045	3
D4S2366	4	6483059-6483080	CCTGACATTCCTAGGGTGAACT	6483518-6483538	GCAACATCATTAGTCACGGGG	460-484	6483059-6483538	CCTGACATTCCTAGGGTGAACTTCACATGGTAATTAGATGACTGATAGATAAATGGATAGATAGATAGAT AGATAGATAGATAGATTGATTGATTGATAGATAGACGATAGATAGAGCCATATTTGTTTTGCTAATATCT TTGAGTTTTGCACCTATGTTTAGAAGTCATATTGATTAATAATTTTCTTTTCTTGCAATTTTCTAGCAAG TTTGTACTAACATCATAAATTGAAGAACTTCCACTTTTTATGTTTTTATAGAATAGTTTGTGTTATTATA GAGATCATATTCCAAAGTTTCCAAAGTGGTTATATCATTTTACGTTCCCATCAGCAGTATATAAGAGTTC CAGTTTCTCCATATCCTCACCAAAATTTGGTATAGTCAGCCTTT…
D5S2500	5
D5S818	5	123775457-123775479	TCTCAGAGGAATGCTTTAGTGCT	123775840-123775859	GAGGGAGAGGGTCTGGCTTA	383-431	123775457-123775859	TCTCAGAGGAATGCTTTAGTGCTTTTTAGCCAAGTGATTCCAATCATAGCCACAGTTTACAACATTTGTA TCTTTATCTGTATCCTTATTTATACCTCTATCTATCTATCTATCTATCTATCTATCTATCTATCTATCTA TCTTCAAAATATTACATAAGGATACCAAAGAGGAAAATCACCCTTGTCACATACTTGCTATTAAAATATA CTTTTATTAGTACAGATTATCTGGGACACCACTTTAATTAGAAGCTTTAAAAGCATATGCATGTCTCAGT ATTTAATTTTAAAATTATTACATAATTATATACTCCTTTGAATTAGAAAATTACAAATGTGGCTATGTAT TATTTTCTCCCATGTATTTTCAAAATGAGGGGGTAAGCCAGACC…
D6S1043	6	112557893-112557916	CACAAGCAGCCTACCATGTTT	112558258-112558277	TCCTCCCACTTCTAAAACACCTC	360-436	112557893-112558277	GAGACTCACAATGTACAAAAGCCTATTTAGTCAGGGTTTTCCAAGAGATAGACCAATTAGATAGATAGAT AGATAGATGATAGATAGATAGATAGATAGATAGATAGATAGATAGATAGATAGATAAAAGATAGATATGA GTAGGGATTTATGAGAGGAATTGGCTCACATGATGATGGAGGCTGAGAATTCTCATGATAGGCTGTCTGC AAGCTGGAAAAGCAGGAATGCTGGTAGCATGGCTGAGTCTAAGTTCAAAGGCCCCAGAACCAAGGAAGAT GGTGATGTAACCCTCAGTTTTGAGAACCCTGAGGCTGCTTGTACAAATCCAAGAGTCCAAAGGCTGGAGA ACCTGAAGTTCTGCTATCCAAGGGCAAGAGAAGGG
D6S474	6	91740032-91740052	GAGACTCACAATGTACAAAAGCCT	91740389-91740411	CCCTTCTCTTGCCCTTGGAT	369-393	91740032-91740411	CACAAGCAGCCTACCATGTTTTGAAGGCTTTGACTTGGACTGAGATTTACACAATTGGCTTCCCTTGTTC TGAGGCTTTTGTACTTGGACTAGGCCATGCTACTAGATTCTGTGGTTCTCCAGCTTACAGATGGCATATT GTGAAATTTCTCAGCTTCCATAATTGTATGAGCCACTTCCCATAATAAATCCTATCTATCTATCTATCTA TCTATCTATCTATCTATCTATCTATCTATCTGATCTATCAATCTATTGATCCACCCATCCTTGCACACTA TTGCTTCTATCTCTCTGGAGAGCTAATACAGGCAACTAGATGAATAAGAGTGCCATTCTGTATGAAAGGA AACATTAGAGGTGTTTTAGAAGTGGGAGGA
D6S477	6	6140203-6140229	GGCAACAAAAGATTTAAACAGTGTACA	6140642-6140661	AGTCCTGCTGCTACCTGAGA	425-275	6140203-6140661	GGCAACAAAAGATTTAAACAGTGTACAGCAAATGGTGACTCTGAAACCAGAGTTGTTTCACTGCTCACTG CCACCCCGAGATTGATTTGCCATGATAGATGGCTTCCTAGGCTCAATTAGGTTCTTAATTATGGAGATAG TTATATTTACTTCTGTCACAGGGCTGATGAGGTGAAATATTTGCAAAACAATCTATCTATATCTATCTAT ATCTATCTGTCTATCTATCTATCTATCTATCTATCTATCTATCTATCTATCTATCATCTTATATGTGTTG TTGTTGAGGTTGTTTGAGATATCCCCCAGGAGAAACAGAAATATTTATGTTTCTTATGTTTCCCCTCTTT TGTCTTTGAAGTCCCAAACACCAATAAGGATTTGTTTAAAAACA…
D7S820	7	84160139-84160160	CCTCATTGACAGAATTGCACCA	84160595-84160610	CACCGCACCTGACCCC	440-484	84160139-84160610	CCTCATTGACAGAATTGCACCAAATATTGGTAATTAAATGTTTACTATAGACTATTTAGTGAGATTAAAA AAAACTATCAATCTGTCTATCTATCTATCTATCTATCTATCTATCTATCTATCTATCTATCTATCTATCG TTAGTTCGTTCTAAACTATGACAAGTGTTCTATCATACCCTTTATATATATTAACCTTAAAATAACTCCA TAGTCAGCCTGACCAACATGGTGAAACCCCGTCTCTAAAAAAAATACAAAAATTAGCTGGATGCAGTAGC ACATGCCTGTAGTCCCAGCTACTCAGGAGGCTGGGGCAGGAGAACCACTTGACCCAAGAAGCGGAGGTTG CAGTGAGCCGAGATCGCACCACTGCACTCCAGCCTGGGTGACAG…
D7S1517	7	123857528-123857547	CCCAATGAGATGAGCCAGGT	123857803-123857823	TGAATTGTGCCAATCAGCCTG	272-320	123857528-123857823	CCCAATGAGATGAGCCAGGTACTTCAGTTGGAAATGCAGAAATCACCCTCATTCTGCATTGATCTCACTG GGAGCTGCAGACCAGAGCTGTTGCTATTGGGCCATCTTGCCAGCTGCCTTTCTTTGTTTCTTTCTTTGTT TGTTTCTTTCTTTCTTTCTTTCTTTCTTTCTTTCTTTCTTTCTTTCTTTCTTTCTTTCTTTCTTTCAATA GAAACAAAACATAATTCAGTTGGTCACATAACATGTACTATTTGTTATTTAAACCTGGTAATGATCAGGC TGATTGGCACAATTCA
D8S1132	8	106316404-106316422	GAGGACAGGCAGGGCTTTT	106316779-106316800	TCTCTCTCCCTCTCTCTTTCGA	365-425	106316404-106316800	GAGGACAGGCAGGGCTTTTTGGACATTCCTACCTCATTACATTTTGCATTTATCTGCCATCTTCTTACCT CTGTTGGTCATTGAGGGTTATAACCATTTACTTAGAGTGATTTTTTCTTTTTACAAATGAAGATAAATGA GCCTACAATATTAAATCACATCCTTGTTTCCTCATTTTATTTCGGTCCCTGTAAAGATTAAATGTTGAAC TTTTTTCTTTAAAACTTAAGTAAAACATTGGGCTAGGAAAGGTTAGTGGCTTAATGTATTTGTTTTTCTC TCTTTTTTTCTATCTATCTATCTATCTATCTATCATCTATCTATCTATCTATCTATCTATCTATCTATCT ATCTATCTATCTATCTATCTATTGCTCGAAAGAGAGAGGGAGAG…
D8S1179	8	124894721-124894740	ATCCTTGGGGTGTCGCTTTT	124895105-124895124	CCCTGTGCATTGTTGTTGGG	372-432	124894721-124895124	ATCCTTGGGGTGTCGCTTTTCTGGCCAGAAACCTCTGTAGCCAGTGGCGCCTTTGCCTGAGTTTTGCTCA GGCCCACTGGGCTCTTTCTGCCCACACGGCCTGGCAACTTATATGTATTTTTGTATTTCATGTGTACATT CGTATCTATCTGTCTATCTATCTATCTATCTATCTATCTATCTATCTATCTATCTATTCCCCACAGTGAA AATAATCTACAGGATAGGTAAATAAATTAAGGCATATTCACGCAATGGGATACGATACAGTGATGAAAAT GAACTAATTATAGCTACGTGAAACTATACTCATGAACACAATTTGGTAAAAGAAACTGGAAACAAGAATA CATACGGTTTTTGACAGCTGTACTATTTTACATTCCCAACAACA…
FGA	4	154587586-154587605	TGACTTTGCGCTTCAGGACT	154587935-154587959	TGCTATTAGGACATCTTAACTGGCA	336-492	154587586-154587959	TGACTTTGCGCTTCAGGACTTCAATTCTGCTTCTCAGATCCTCTGACACTCGGTTGTAGGTATTATCACG GTCTGAAATCGAAAATATGGTTATTGAAGTAGCTGCTGAGTGATTTGTCTGTAATTGCCAGCAAAAAAGA AAGGAAGAAAGGAAGGAAGGAGAAAGAAAGAAAGAAAGAAAGAAAGAAAGAAAGAAAGAAAGAAAGAAAG AAAGAAAGAGAAAAAAGAAAGAAAGAAACTAGCTTGTAAATATGCCTAATTTTATTTTGGTTACAGTTTA ATCTGTGAGTTCAAAACCTATGGGGCATTTGACTTTTGGATAATGTTATGCCCTGCAGCCTTCCATGAAT GCCAGTTAAGATGTCCTAATAGCA
Penta D	21	43636132-43636151	TGAGCCATGATCACACCACT	43636539-43636563	TTGGGTTGTCTTATTGATGTGTAAG	373-457	43636132-43636563	TGAGCCATGATCACACCACTACACTCCAGCCTAGGTGACAGAGCAAGACACCATCTCAAGAAAGAAAAAA AAGAAAGAAAAGAAAAGAAAAGAAAAGAAAAGAAAAGAAAAGAAAAGAAAAGAAAAGAAAAGAAAAGAAA AAACGAAGGGGAAAAAAAGAGAATCATAAACATAAATGTAAAATTTCTCAAAAAAATCGTTATGACCATA GGTTAGGCAAATATTTCTTAGATATCACAAAATCATGACCTATTAAAAAATAATAATAAAGTAAGTTTCA TCAAAACTTAAAAGTTCTACTCTTCAAAAGATACCTTATAAAGAAAGTAAAAAGACACGCCACAGGCTAA GAGAAAGTACTTCTAATCACATATCTAAAAAAGGACTTGTGTCC…
Penta E 3' Flank	15	96830744-96830762	CATGTGTGTAAAGTGCTTAGTATCATG	96831053-96831068	ATCCTAGCACTTTGGGAGGC	325-430	96830744-96831068	GGACATTGTGGGGAGGCTGTGTAAGAAGTGTTAAAGGGGATCAGGGATACATTCACTTCTCTTTTCCTTT GCTAGTTCTGTGGTCTTAAGCAAAGTAGCCTCAAACATCAGTTTCCTCTTTTATAAAATGAGGAAAATAA TACTCATTACCTTGCATGCATGATATAATGATTACATAACATACATGTGTGTAAAGTGCTTAGTATCATG ATTGATACATGGAAAGAATTCTCTTATTTGGGTTATTAATTGAGAAAACTCCTTACAATTTTCTTTTCTT TTCTTTTCTTTTCTTTGAGACTGAGTCTTGCTCAGTCGCCCAGGC
Penta E 5' Flank	15	96830927-96830953	GGACATTGTGGGGAGGCTG	96831275-96831294	GCCTGGGCGACTGAGC	368-473	96830927-96831294	CATGTGTGTAAAGTGCTTAGTATCATGATTGATACATGGAAAGAATTCTCTTATTTGGGTTATTAATTGA GAAAACTCCTTACAATTTTCTTTTCTTTTCTTTTCTTTTCTTTGAGACTGAGTCTTGCTCAGTCGCCCAG GCTGGAGTGCAATGGCGTGATCTCGGCTCACTTCAATCTCCACCTCCTGGGTTCAAGTGATTCTCCTGTT TCAGCCTCCAGAGTAGCTGGGATTACAGGTGCCTACCACCACACCCAGCTAATTTTTTGTATTTTAGTAG AGACGGGGTTTCACCATGTTGCCCAGGCTGGTCTTGATCTCCTGAGCTCAGGTAATACACCTGCATCGGC CTCCCAAAGTGCTAGGAT
SE33	6	88277025-88277044	CGGCAAGGACAAGGTTCTGT	88277412-88277431	GGAGGTGGAGGCTACAGTGA	317-463	88277025-88277431	CGGCAAGGACAAGGTTCTGTGCTCGCTGGGCTGACGCGGTCTCCGCGGTGTAAGGAGGTTTATATATATT TCTACAACATCTCCCCTACCGCTATAGTAACTTGCTCTTTCTTTCCTTCCTTTCTTTCTTTCTTTCTTTC TTTCTTTCTTTCTTTCTTTCTTTCTTTCTTTCTTTCTTTCTTTTTCTTTCTTTCTTTCTTTCTTTCTTTC TTTCTTTCTTTCTCTTTCTTTCTTTCTCTTTCTTTCTTTTTCTTTCTTTTTCTTCCTTCCTTCCTTTCTC TCTCTCTCTCTTTCTTTCTTTCTAACTCTCTTTGTCTCTTTCTTTCTTTCTTTTGACGGAGTTTCACTCT TGTCGCCCAGATTGGAGTGCAATGGCATGACCTCGGCTCACTGT…
TH01	11	2170950-2170969	AAGGTTCTGAGTGCCCAAGG	2171265-2171284	CTAGTCAGCACCCCAACCAG	319-363	2170950-2171284	AAGGTTCTGAGTGCCCAAGGAGGCACCGAAGACCCCTCCTGTGGGCTGAAAAGCTCCCGATTATCCAGCC TGGCCCACACAGTCCCCTGTACACAGGGCTTCCGAGTGCAGGTCACAGGGAACACAGACTCCATGGTGAA TGAATGAATGAATGAATGAATGAATGAGGGAAATAAGGGAGGAACAGGCCAATGGGAATCACCCCAGAGC CCAGATACCCTTTGAATTTTGCCCCCTATTTGCCCAGGACCCCCCACCATGAGCTGCTGCTAGAGCCTGG GAAGGGCCTTGGGGCTGCCTCCCCAAGCAGGCAGGCTGGTTGGGGTGCTGACTAG
TPOX	2	1489410-1489429	TTCCCCAAGCTAACTGTGCC	1489855-1489873	GACTCTACTGTCCTGGGCG	448-496	1489410-1489873	TTCCCCAAGCTAACTGTGCCACAGAGTGGGGGACCCCCTCCCGGCTCTCACAACCCCCACCTTCCTCTGC TTCACTTTTCACCAACTGAAATATGGCCAAAGGCAAAAACCCATGTTCCCACTGGCCTGTGGGTCCCCCC ATAGATCGTAAGCCCAGGAGGAAGGGCTGTGTTTCAGGGCTGTGATCACTAGCACCCAGAACCGTCGACT GGCACAGAACAGGCACTTAGGGAACCCTCACTGAATGAATGAATGAATGAATGAATGAATGAATGTTTGG GCAAATAAACGCTGACAAGGACAGAAGGGCCTAGCGGGAAGGGAACAGGAGTAAGACCAGCGCACAGCCC GACTTGTGTTCAGAAGACCTGGGATTGGACCTGAGGAGTTCAAT…
vWA	12	5983954-5983975	CATAGGATGGATGGATAGATGG	5984140-5984159	GGTAGAGTTCCCACCTTCCA	182-242	5983954-5984159	CATAGGATGGATGGATAGATGGATAGATAGATAGATAGATAGATAGATAGATAGATAGATAGATAGACAG ACAGACAGACAGACAGATAGATCAATCCAAGTCACATACTGATTATTCTTATCATCCACTAGGGCTTTCA CATCTCAGCCAAGTCAACTTGGATCCTCTAGACCTGTTTCTTCTTCTGGAAGGTGGGAACTCTACC
							Note: Sequences and sequence coordinates listed are based on GRCh38 human genome reference assembly.
